# Supplementary material for: The impact of the Covid-19 pandemic on the incidence of diseases and the provision of primary care: A registry-based study
Source: PLoS One. 2022 Jul 6;17(7):e0271049. doi: 10.1371/journal.pone.0271049 (PMC9258821; doi:10.1371/journal.pone.0271049)
Supplement: S1 Data — (CSV) [file pone.0271049.s003.csv]

record	year_week	num_days	patients	cases	care_type
1	2018_04	3	288484	3889	acute
2	2018_05	7	288484	10903	acute
3	2018_06	7	288484	9914	acute
4	2018_07	7	288484	11833	acute
5	2018_08	7	288484	11944	acute
6	2018_09	7	288484	12484	acute
7	2018_10	7	288484	11541	acute
8	2018_11	7	288484	10438	acute
9	2018_12	7	288484	9537	acute
10	2018_13	7	288484	6397	acute
11	2018_14	7	288484	7197	acute
12	2018_15	7	288484	7869	acute
13	2018_16	7	288484	8249	acute
14	2018_17	7	288484	6739	acute
15	2018_18	7	288484	6499	acute
16	2018_19	7	288484	8681	acute
17	2018_20	7	288484	6852	acute
18	2018_21	7	288484	8221	acute
19	2018_22	7	288484	8306	acute
20	2018_23	7	288484	8168	acute
21	2018_24	7	288484	7644	acute
22	2018_25	7	288484	7492	acute
23	2018_26	7	288484	7111	acute
24	2018_27	7	288484	6526	acute
25	2018_28	7	288484	6207	acute
26	2018_29	7	288484	5850	acute
27	2018_30	7	288484	6643	acute
28	2018_31	7	288484	6452	acute
29	2018_32	7	288484	5857	acute
30	2018_33	7	288484	7208	acute
31	2018_34	7	288484	7257	acute
32	2018_35	7	288484	7956	acute
33	2018_36	7	288484	8964	acute
34	2018_37	7	288484	9490	acute
35	2018_38	7	288484	9504	acute
36	2018_39	7	288484	10035	acute
37	2018_40	7	288484	10157	acute
38	2018_41	7	288484	10143	acute
39	2018_42	7	288484	10394	acute
40	2018_43	7	288484	7262	acute
41	2018_44	7	288484	11297	acute
42	2018_45	7	288484	11352	acute
43	2018_46	7	288484	11577	acute
44	2018_47	7	288484	11694	acute
45	2018_48	7	288484	11301	acute
46	2018_49	7	288484	10653	acute
47	2018_50	7	288484	10275	acute
48	2018_51	7	288484	6407	acute
49	2018_52	2	288484	1421	acute
50	2019_00	5	288484	6682	acute
51	2019_01	7	288484	11050	acute
52	2019_02	7	288484	11100	acute
53	2019_03	7	288484	11507	acute
54	2019_04	7	292058.8571	10291	acute
55	2019_05	7	300996	12996	acute
56	2019_06	7	300996	12715	acute
57	2019_07	7	300996	12587	acute
58	2019_08	7	300996	12044	acute
59	2019_09	7	300996	10020	acute
60	2019_10	7	300996	10848	acute
61	2019_11	7	300996	9968	acute
62	2019_12	7	300996	10149	acute
63	2019_13	7	300996	10347	acute
64	2019_14	7	300996	8975	acute
65	2019_15	7	300996	8300	acute
66	2019_16	7	300996	8103	acute
67	2019_17	7	300996	8973	acute
68	2019_18	7	300996	10309	acute
69	2019_19	7	300996	10548	acute
70	2019_20	7	300996	10503	acute
71	2019_21	7	300996	7692	acute
72	2019_22	7	300996	9642	acute
73	2019_23	7	300996	7593	acute
74	2019_24	7	300996	8654	acute
75	2019_25	7	300996	8318	acute
76	2019_26	7	300996	8128	acute
77	2019_27	7	300996	7524	acute
78	2019_28	7	300996	7211	acute
79	2019_29	7	300996	6542	acute
80	2019_30	7	300996	7500	acute
81	2019_31	7	300996	7286	acute
82	2019_32	7	300996	5819	acute
83	2019_33	7	300996	7694	acute
84	2019_34	7	300996	7948	acute
85	2019_35	7	300996	8913	acute
86	2019_36	7	300996	9576	acute
87	2019_37	7	300996	10477	acute
88	2019_38	7	300996	10892	acute
89	2019_39	7	300996	10431	acute
90	2019_40	7	300996	10695	acute
91	2019_41	7	300996	10512	acute
92	2019_42	7	300996	11081	acute
93	2019_43	7	300996	8041	acute
94	2019_44	7	300996	12413	acute
95	2019_45	7	300996	10104	acute
96	2019_46	7	300996	12412	acute
97	2019_47	7	300996	12409	acute
98	2019_48	7	300996	11994	acute
99	2019_49	7	300996	11995	acute
100	2019_50	7	300996	11248	acute
101	2019_51	7	300996	7416	acute
102	2019_52	3	300996	3536	acute
103	2020_00	4	300996	4501	acute
104	2020_01	7	300996	12025	acute
105	2020_02	7	300996	11973	acute
106	2020_03	7	300996	12326	acute
107	2020_04	7	302914	11354	acute
108	2020_05	7	314422	12841	acute
109	2020_06	7	314422	12891	acute
110	2020_07	7	314422	12181	acute
111	2020_08	7	314422	10371	acute
112	2020_09	7	314422	13609	acute
113	2020_10	7	314422	13249	acute
114	2020_11	7	314422	11445	acute
115	2020_12	7	314422	9299	acute
116	2020_13	7	314422	8231	acute
117	2020_14	7	314422	6634	acute
118	2020_15	7	314422	5465	acute
119	2020_16	7	314422	6450	acute
120	2020_17	7	314422	5689	acute
121	2020_18	7	314422	7569	acute
122	2020_19	7	314422	7292	acute
123	2020_20	7	314422	5886	acute
124	2020_21	7	314422	8100	acute
125	2020_22	7	314422	6758	acute
126	2020_23	7	314422	8406	acute
127	2020_24	7	314422	8991	acute
128	2020_25	7	314422	9039	acute
129	2020_26	7	314422	8670	acute
130	2020_27	7	314422	8066	acute
131	2020_28	7	314422	8386	acute
132	2020_29	7	314422	7292	acute
133	2020_30	7	314422	9175	acute
134	2020_31	7	314422	8458	acute
135	2020_32	7	314422	8218	acute
136	2020_33	7	314422	8723	acute
137	2020_34	7	314422	9281	acute
138	2020_35	7	314422	9693	acute
139	2020_36	7	314422	12598	acute
140	2020_37	7	314422	13047	acute
141	2020_38	7	314422	11893	acute
142	2020_39	7	314422	11483	acute
143	2020_40	7	314422	13442	acute
144	2020_41	7	314422	15981	acute
145	2020_42	7	314422	17084	acute
146	2020_43	7	314422	16309	acute
147	2020_44	7	314422	11803	acute
148	2020_45	7	314422	10368	acute
149	2020_46	7	314422	11874	acute
150	2020_47	7	314422	11021	acute
151	2020_48	7	314422	11123	acute
152	2020_49	7	314422	11328	acute
153	2020_50	7	314422	11166	acute
154	2020_51	7	314422	7423	acute
155	2020_52	5	314422	6700	acute
156	2021_00	2	314422	205	acute
157	2021_01	7	314422	10998	acute
158	2021_02	7	314422	11011	acute
159	2021_03	7	314422	12054	acute
160	2021_04	7	314422	12771	acute
161	2021_05	1	314422	0	acute
162	2018_04	3	288484	3878	acute_excl_covid
163	2018_05	7	288484	10888	acute_excl_covid
164	2018_06	7	288484	9897	acute_excl_covid
165	2018_07	7	288484	11813	acute_excl_covid
166	2018_08	7	288484	11928	acute_excl_covid
167	2018_09	7	288484	12454	acute_excl_covid
168	2018_10	7	288484	11527	acute_excl_covid
169	2018_11	7	288484	10418	acute_excl_covid
170	2018_12	7	288484	9529	acute_excl_covid
171	2018_13	7	288484	6388	acute_excl_covid
172	2018_14	7	288484	7185	acute_excl_covid
173	2018_15	7	288484	7866	acute_excl_covid
174	2018_16	7	288484	8245	acute_excl_covid
175	2018_17	7	288484	6734	acute_excl_covid
176	2018_18	7	288484	6494	acute_excl_covid
177	2018_19	7	288484	8673	acute_excl_covid
178	2018_20	7	288484	6847	acute_excl_covid
179	2018_21	7	288484	8215	acute_excl_covid
180	2018_22	7	288484	8300	acute_excl_covid
181	2018_23	7	288484	8160	acute_excl_covid
182	2018_24	7	288484	7641	acute_excl_covid
183	2018_25	7	288484	7487	acute_excl_covid
184	2018_26	7	288484	7106	acute_excl_covid
185	2018_27	7	288484	6521	acute_excl_covid
186	2018_28	7	288484	6200	acute_excl_covid
187	2018_29	7	288484	5844	acute_excl_covid
188	2018_30	7	288484	6641	acute_excl_covid
189	2018_31	7	288484	6449	acute_excl_covid
190	2018_32	7	288484	5856	acute_excl_covid
191	2018_33	7	288484	7205	acute_excl_covid
192	2018_34	7	288484	7249	acute_excl_covid
193	2018_35	7	288484	7947	acute_excl_covid
194	2018_36	7	288484	8957	acute_excl_covid
195	2018_37	7	288484	9477	acute_excl_covid
196	2018_38	7	288484	9497	acute_excl_covid
197	2018_39	7	288484	10023	acute_excl_covid
198	2018_40	7	288484	10144	acute_excl_covid
199	2018_41	7	288484	10136	acute_excl_covid
200	2018_42	7	288484	10384	acute_excl_covid
201	2018_43	7	288484	7250	acute_excl_covid
202	2018_44	7	288484	11288	acute_excl_covid
203	2018_45	7	288484	11344	acute_excl_covid
204	2018_46	7	288484	11571	acute_excl_covid
205	2018_47	7	288484	11676	acute_excl_covid
206	2018_48	7	288484	11280	acute_excl_covid
207	2018_49	7	288484	10631	acute_excl_covid
208	2018_50	7	288484	10261	acute_excl_covid
209	2018_51	7	288484	6393	acute_excl_covid
210	2018_52	2	288484	1420	acute_excl_covid
211	2019_00	5	288484	6668	acute_excl_covid
212	2019_01	7	288484	11037	acute_excl_covid
213	2019_02	7	288484	11084	acute_excl_covid
214	2019_03	7	288484	11493	acute_excl_covid
215	2019_04	7	292058.8571	10274	acute_excl_covid
216	2019_05	7	300996	12983	acute_excl_covid
217	2019_06	7	300996	12698	acute_excl_covid
218	2019_07	7	300996	12562	acute_excl_covid
219	2019_08	7	300996	12018	acute_excl_covid
220	2019_09	7	300996	10004	acute_excl_covid
221	2019_10	7	300996	10846	acute_excl_covid
222	2019_11	7	300996	9963	acute_excl_covid
223	2019_12	7	300996	10135	acute_excl_covid
224	2019_13	7	300996	10330	acute_excl_covid
225	2019_14	7	300996	8958	acute_excl_covid
226	2019_15	7	300996	8286	acute_excl_covid
227	2019_16	7	300996	8091	acute_excl_covid
228	2019_17	7	300996	8960	acute_excl_covid
229	2019_18	7	300996	10302	acute_excl_covid
230	2019_19	7	300996	10538	acute_excl_covid
231	2019_20	7	300996	10498	acute_excl_covid
232	2019_21	7	300996	7687	acute_excl_covid
233	2019_22	7	300996	9633	acute_excl_covid
234	2019_23	7	300996	7583	acute_excl_covid
235	2019_24	7	300996	8648	acute_excl_covid
236	2019_25	7	300996	8315	acute_excl_covid
237	2019_26	7	300996	8123	acute_excl_covid
238	2019_27	7	300996	7517	acute_excl_covid
239	2019_28	7	300996	7204	acute_excl_covid
240	2019_29	7	300996	6533	acute_excl_covid
241	2019_30	7	300996	7491	acute_excl_covid
242	2019_31	7	300996	7278	acute_excl_covid
243	2019_32	7	300996	5814	acute_excl_covid
244	2019_33	7	300996	7688	acute_excl_covid
245	2019_34	7	300996	7946	acute_excl_covid
246	2019_35	7	300996	8910	acute_excl_covid
247	2019_36	7	300996	9568	acute_excl_covid
248	2019_37	7	300996	10473	acute_excl_covid
249	2019_38	7	300996	10881	acute_excl_covid
250	2019_39	7	300996	10419	acute_excl_covid
251	2019_40	7	300996	10688	acute_excl_covid
252	2019_41	7	300996	10504	acute_excl_covid
253	2019_42	7	300996	11072	acute_excl_covid
254	2019_43	7	300996	8029	acute_excl_covid
255	2019_44	7	300996	12402	acute_excl_covid
256	2019_45	7	300996	10095	acute_excl_covid
257	2019_46	7	300996	12400	acute_excl_covid
258	2019_47	7	300996	12401	acute_excl_covid
259	2019_48	7	300996	11986	acute_excl_covid
260	2019_49	7	300996	11986	acute_excl_covid
261	2019_50	7	300996	11234	acute_excl_covid
262	2019_51	7	300996	7399	acute_excl_covid
263	2019_52	3	300996	3529	acute_excl_covid
264	2020_00	4	300996	4481	acute_excl_covid
265	2020_01	7	300996	12010	acute_excl_covid
266	2020_02	7	300996	11963	acute_excl_covid
267	2020_03	7	300996	12311	acute_excl_covid
268	2020_04	7	302914	11342	acute_excl_covid
269	2020_05	7	314422	12828	acute_excl_covid
270	2020_06	7	314422	12881	acute_excl_covid
271	2020_07	7	314422	12172	acute_excl_covid
272	2020_08	7	314422	10359	acute_excl_covid
273	2020_09	7	314422	13567	acute_excl_covid
274	2020_10	7	314422	13086	acute_excl_covid
275	2020_11	7	314422	10832	acute_excl_covid
276	2020_12	7	314422	8998	acute_excl_covid
277	2020_13	7	314422	6841	acute_excl_covid
278	2020_14	7	314422	4895	acute_excl_covid
279	2020_15	7	314422	4308	acute_excl_covid
280	2020_16	7	314422	5339	acute_excl_covid
281	2020_17	7	314422	4774	acute_excl_covid
282	2020_18	7	314422	6188	acute_excl_covid
283	2020_19	7	314422	6136	acute_excl_covid
284	2020_20	7	314422	5210	acute_excl_covid
285	2020_21	7	314422	7394	acute_excl_covid
286	2020_22	7	314422	6172	acute_excl_covid
287	2020_23	7	314422	7521	acute_excl_covid
288	2020_24	7	314422	7937	acute_excl_covid
289	2020_25	7	314422	7822	acute_excl_covid
290	2020_26	7	314422	7745	acute_excl_covid
291	2020_27	7	314422	7147	acute_excl_covid
292	2020_28	7	314422	7262	acute_excl_covid
293	2020_29	7	314422	5650	acute_excl_covid
294	2020_30	7	314422	6845	acute_excl_covid
295	2020_31	7	314422	6550	acute_excl_covid
296	2020_32	7	314422	6766	acute_excl_covid
297	2020_33	7	314422	7228	acute_excl_covid
298	2020_34	7	314422	7701	acute_excl_covid
299	2020_35	7	314422	7982	acute_excl_covid
300	2020_36	7	314422	9313	acute_excl_covid
301	2020_37	7	314422	9223	acute_excl_covid
302	2020_38	7	314422	8507	acute_excl_covid
303	2020_39	7	314422	8712	acute_excl_covid
304	2020_40	7	314422	9099	acute_excl_covid
305	2020_41	7	314422	8923	acute_excl_covid
306	2020_42	7	314422	9605	acute_excl_covid
307	2020_43	7	314422	8743	acute_excl_covid
308	2020_44	7	314422	8038	acute_excl_covid
309	2020_45	7	314422	7868	acute_excl_covid
310	2020_46	7	314422	9510	acute_excl_covid
311	2020_47	7	314422	8888	acute_excl_covid
312	2020_48	7	314422	8680	acute_excl_covid
313	2020_49	7	314422	8577	acute_excl_covid
314	2020_50	7	314422	8281	acute_excl_covid
315	2020_51	7	314422	5483	acute_excl_covid
316	2020_52	5	314422	5287	acute_excl_covid
317	2021_00	2	314422	138	acute_excl_covid
318	2021_01	7	314422	8649	acute_excl_covid
319	2021_02	7	314422	8607	acute_excl_covid
320	2021_03	7	314422	8837	acute_excl_covid
321	2021_04	7	314422	8873	acute_excl_covid
322	2021_05	1	314422	0	acute_excl_covid
323	2018_04	3	288484	5447	prescription_acute
324	2018_05	7	288484	14622	prescription_acute
325	2018_06	7	288484	13515	prescription_acute
326	2018_07	7	288484	15815	prescription_acute
327	2018_08	7	288484	15711	prescription_acute
328	2018_09	7	288484	16209	prescription_acute
329	2018_10	7	288484	15463	prescription_acute
330	2018_11	7	288484	14674	prescription_acute
331	2018_12	7	288484	13940	prescription_acute
332	2018_13	7	288484	9805	prescription_acute
333	2018_14	7	288484	12087	prescription_acute
334	2018_15	7	288484	12738	prescription_acute
335	2018_16	7	288484	13219	prescription_acute
336	2018_17	7	288484	10653	prescription_acute
337	2018_18	7	288484	10529	prescription_acute
338	2018_19	7	288484	13469	prescription_acute
339	2018_20	7	288484	11297	prescription_acute
340	2018_21	7	288484	13413	prescription_acute
341	2018_22	7	288484	13007	prescription_acute
342	2018_23	7	288484	12629	prescription_acute
343	2018_24	7	288484	12278	prescription_acute
344	2018_25	7	288484	12452	prescription_acute
345	2018_26	7	288484	11893	prescription_acute
346	2018_27	7	288484	10575	prescription_acute
347	2018_28	7	288484	10195	prescription_acute
348	2018_29	7	288484	9657	prescription_acute
349	2018_30	7	288484	10385	prescription_acute
350	2018_31	7	288484	10310	prescription_acute
351	2018_32	7	288484	9093	prescription_acute
352	2018_33	7	288484	11232	prescription_acute
353	2018_34	7	288484	11541	prescription_acute
354	2018_35	7	288484	12383	prescription_acute
355	2018_36	7	288484	13459	prescription_acute
356	2018_37	7	288484	14819	prescription_acute
357	2018_38	7	288484	15095	prescription_acute
358	2018_39	7	288484	16676	prescription_acute
359	2018_40	7	288484	16662	prescription_acute
360	2018_41	7	288484	15985	prescription_acute
361	2018_42	7	288484	15743	prescription_acute
362	2018_43	7	288484	10942	prescription_acute
363	2018_44	7	288484	16359	prescription_acute
364	2018_45	7	288484	16074	prescription_acute
365	2018_46	7	288484	15786	prescription_acute
366	2018_47	7	288484	15384	prescription_acute
367	2018_48	7	288484	15176	prescription_acute
368	2018_49	7	288484	14343	prescription_acute
369	2018_50	7	288484	14686	prescription_acute
370	2018_51	7	288484	9331	prescription_acute
371	2018_52	2	288484	1944	prescription_acute
372	2019_00	5	288484	8264	prescription_acute
373	2019_01	7	288484	15228	prescription_acute
374	2019_02	7	288484	14605	prescription_acute
375	2019_03	7	288484	14650	prescription_acute
376	2019_04	7	292058.8571	12862	prescription_acute
377	2019_05	7	300996	15901	prescription_acute
378	2019_06	7	300996	16031	prescription_acute
379	2019_07	7	300996	15945	prescription_acute
380	2019_08	7	300996	15775	prescription_acute
381	2019_09	7	300996	13638	prescription_acute
382	2019_10	7	300996	14498	prescription_acute
383	2019_11	7	300996	13664	prescription_acute
384	2019_12	7	300996	14209	prescription_acute
385	2019_13	7	300996	14436	prescription_acute
386	2019_14	7	300996	13039	prescription_acute
387	2019_15	7	300996	12232	prescription_acute
388	2019_16	7	300996	11849	prescription_acute
389	2019_17	7	300996	12482	prescription_acute
390	2019_18	7	300996	14187	prescription_acute
391	2019_19	7	300996	14453	prescription_acute
392	2019_20	7	300996	14332	prescription_acute
393	2019_21	7	300996	10831	prescription_acute
394	2019_22	7	300996	14192	prescription_acute
395	2019_23	7	300996	11200	prescription_acute
396	2019_24	7	300996	13133	prescription_acute
397	2019_25	7	300996	13168	prescription_acute
398	2019_26	7	300996	12805	prescription_acute
399	2019_27	7	300996	11802	prescription_acute
400	2019_28	7	300996	11501	prescription_acute
401	2019_29	7	300996	9935	prescription_acute
402	2019_30	7	300996	11102	prescription_acute
403	2019_31	7	300996	11070	prescription_acute
404	2019_32	7	300996	8785	prescription_acute
405	2019_33	7	300996	11504	prescription_acute
406	2019_34	7	300996	12015	prescription_acute
407	2019_35	7	300996	13033	prescription_acute
408	2019_36	7	300996	14496	prescription_acute
409	2019_37	7	300996	15567	prescription_acute
410	2019_38	7	300996	16316	prescription_acute
411	2019_39	7	300996	16415	prescription_acute
412	2019_40	7	300996	16302	prescription_acute
413	2019_41	7	300996	16045	prescription_acute
414	2019_42	7	300996	16564	prescription_acute
415	2019_43	7	300996	12080	prescription_acute
416	2019_44	7	300996	17388	prescription_acute
417	2019_45	7	300996	14691	prescription_acute
418	2019_46	7	300996	16962	prescription_acute
419	2019_47	7	300996	16417	prescription_acute
420	2019_48	7	300996	15490	prescription_acute
421	2019_49	7	300996	15632	prescription_acute
422	2019_50	7	300996	15374	prescription_acute
423	2019_51	7	300996	10298	prescription_acute
424	2019_52	3	300996	4979	prescription_acute
425	2020_00	4	300996	5479	prescription_acute
426	2020_01	7	300996	16201	prescription_acute
427	2020_02	7	300996	15325	prescription_acute
428	2020_03	7	300996	15341	prescription_acute
429	2020_04	7	302914	13587	prescription_acute
430	2020_05	7	314422	15983	prescription_acute
431	2020_06	7	314422	15941	prescription_acute
432	2020_07	7	314422	15814	prescription_acute
433	2020_08	7	314422	14079	prescription_acute
434	2020_09	7	314422	16719	prescription_acute
435	2020_10	7	314422	15859	prescription_acute
436	2020_11	7	314422	12171	prescription_acute
437	2020_12	7	314422	9963	prescription_acute
438	2020_13	7	314422	9609	prescription_acute
439	2020_14	7	314422	9533	prescription_acute
440	2020_15	7	314422	8541	prescription_acute
441	2020_16	7	314422	9737	prescription_acute
442	2020_17	7	314422	8245	prescription_acute
443	2020_18	7	314422	9954	prescription_acute
444	2020_19	7	314422	10059	prescription_acute
445	2020_20	7	314422	8227	prescription_acute
446	2020_21	7	314422	11983	prescription_acute
447	2020_22	7	314422	10116	prescription_acute
448	2020_23	7	314422	11705	prescription_acute
449	2020_24	7	314422	11783	prescription_acute
450	2020_25	7	314422	11790	prescription_acute
451	2020_26	7	314422	11762	prescription_acute
452	2020_27	7	314422	10906	prescription_acute
453	2020_28	7	314422	11234	prescription_acute
454	2020_29	7	314422	8838	prescription_acute
455	2020_30	7	314422	10572	prescription_acute
456	2020_31	7	314422	10641	prescription_acute
457	2020_32	7	314422	10286	prescription_acute
458	2020_33	7	314422	11478	prescription_acute
459	2020_34	7	314422	12641	prescription_acute
460	2020_35	7	314422	14975	prescription_acute
461	2020_36	7	314422	15888	prescription_acute
462	2020_37	7	314422	16246	prescription_acute
463	2020_38	7	314422	16431	prescription_acute
464	2020_39	7	314422	15963	prescription_acute
465	2020_40	7	314422	15314	prescription_acute
466	2020_41	7	314422	14798	prescription_acute
467	2020_42	7	314422	13584	prescription_acute
468	2020_43	7	314422	13150	prescription_acute
469	2020_44	7	314422	11287	prescription_acute
470	2020_45	7	314422	11193	prescription_acute
471	2020_46	7	314422	13175	prescription_acute
472	2020_47	7	314422	12618	prescription_acute
473	2020_48	7	314422	12005	prescription_acute
474	2020_49	7	314422	11872	prescription_acute
475	2020_50	7	314422	12077	prescription_acute
476	2020_51	7	314422	8476	prescription_acute
477	2020_52	5	314422	8094	prescription_acute
478	2021_00	2	314422	98	prescription_acute
479	2021_01	7	314422	12082	prescription_acute
480	2021_02	7	314422	11809	prescription_acute
481	2021_03	7	314422	11643	prescription_acute
482	2021_04	7	314422	11969	prescription_acute
483	2021_05	1	314422	0	prescription_acute
484	2018_04	3	288484	1571	chronic
485	2018_05	7	288484	3483	chronic
486	2018_06	7	288484	3217	chronic
487	2018_07	7	288484	3419	chronic
488	2018_08	7	288484	3638	chronic
489	2018_09	7	288484	3607	chronic
490	2018_10	7	288484	3599	chronic
491	2018_11	7	288484	3695	chronic
492	2018_12	7	288484	3618	chronic
493	2018_13	7	288484	2746	chronic
494	2018_14	7	288484	3512	chronic
495	2018_15	7	288484	4034	chronic
496	2018_16	7	288484	3955	chronic
497	2018_17	7	288484	3197	chronic
498	2018_18	7	288484	3125	chronic
499	2018_19	7	288484	3944	chronic
500	2018_20	7	288484	3186	chronic
501	2018_21	7	288484	4172	chronic
502	2018_22	7	288484	4078	chronic
503	2018_23	7	288484	3748	chronic
504	2018_24	7	288484	3509	chronic
505	2018_25	7	288484	3419	chronic
506	2018_26	7	288484	3435	chronic
507	2018_27	7	288484	3087	chronic
508	2018_28	7	288484	2850	chronic
509	2018_29	7	288484	2868	chronic
510	2018_30	7	288484	3124	chronic
511	2018_31	7	288484	3122	chronic
512	2018_32	7	288484	2877	chronic
513	2018_33	7	288484	3573	chronic
514	2018_34	7	288484	3415	chronic
515	2018_35	7	288484	3587	chronic
516	2018_36	7	288484	3818	chronic
517	2018_37	7	288484	3705	chronic
518	2018_38	7	288484	3635	chronic
519	2018_39	7	288484	3986	chronic
520	2018_40	7	288484	3966	chronic
521	2018_41	7	288484	3975	chronic
522	2018_42	7	288484	4044	chronic
523	2018_43	7	288484	2911	chronic
524	2018_44	7	288484	4063	chronic
525	2018_45	7	288484	4207	chronic
526	2018_46	7	288484	3911	chronic
527	2018_47	7	288484	3981	chronic
528	2018_48	7	288484	4139	chronic
529	2018_49	7	288484	3865	chronic
530	2018_50	7	288484	3753	chronic
531	2018_51	7	288484	2398	chronic
532	2018_52	2	288484	474	chronic
533	2019_00	5	288484	3422	chronic
534	2019_01	7	288484	4150	chronic
535	2019_02	7	288484	4309	chronic
536	2019_03	7	288484	3914	chronic
537	2019_04	7	292058.8571	3443	chronic
538	2019_05	7	300996	4043	chronic
539	2019_06	7	300996	4141	chronic
540	2019_07	7	300996	4274	chronic
541	2019_08	7	300996	4419	chronic
542	2019_09	7	300996	4031	chronic
543	2019_10	7	300996	4295	chronic
544	2019_11	7	300996	4123	chronic
545	2019_12	7	300996	4197	chronic
546	2019_13	7	300996	4608	chronic
547	2019_14	7	300996	4182	chronic
548	2019_15	7	300996	3870	chronic
549	2019_16	7	300996	3734	chronic
550	2019_17	7	300996	3983	chronic
551	2019_18	7	300996	4507	chronic
552	2019_19	7	300996	4436	chronic
553	2019_20	7	300996	4517	chronic
554	2019_21	7	300996	3451	chronic
555	2019_22	7	300996	4694	chronic
556	2019_23	7	300996	3579	chronic
557	2019_24	7	300996	4336	chronic
558	2019_25	7	300996	4142	chronic
559	2019_26	7	300996	4192	chronic
560	2019_27	7	300996	3647	chronic
561	2019_28	7	300996	3513	chronic
562	2019_29	7	300996	3180	chronic
563	2019_30	7	300996	3739	chronic
564	2019_31	7	300996	3578	chronic
565	2019_32	7	300996	2888	chronic
566	2019_33	7	300996	3709	chronic
567	2019_34	7	300996	3697	chronic
568	2019_35	7	300996	4243	chronic
569	2019_36	7	300996	4014	chronic
570	2019_37	7	300996	4087	chronic
571	2019_38	7	300996	4129	chronic
572	2019_39	7	300996	4149	chronic
573	2019_40	7	300996	4297	chronic
574	2019_41	7	300996	4234	chronic
575	2019_42	7	300996	4220	chronic
576	2019_43	7	300996	3172	chronic
577	2019_44	7	300996	4550	chronic
578	2019_45	7	300996	3671	chronic
579	2019_46	7	300996	4353	chronic
580	2019_47	7	300996	4516	chronic
581	2019_48	7	300996	4303	chronic
582	2019_49	7	300996	4240	chronic
583	2019_50	7	300996	4137	chronic
584	2019_51	7	300996	2699	chronic
585	2019_52	3	300996	1230	chronic
586	2020_00	4	300996	1998	chronic
587	2020_01	7	300996	4635	chronic
588	2020_02	7	300996	4527	chronic
589	2020_03	7	300996	4441	chronic
590	2020_04	7	302914	3685	chronic
591	2020_05	7	314422	4324	chronic
592	2020_06	7	314422	4448	chronic
593	2020_07	7	314422	4264	chronic
594	2020_08	7	314422	3836	chronic
595	2020_09	7	314422	4363	chronic
596	2020_10	7	314422	4119	chronic
597	2020_11	7	314422	2961	chronic
598	2020_12	7	314422	2858	chronic
599	2020_13	7	314422	2993	chronic
600	2020_14	7	314422	3181	chronic
601	2020_15	7	314422	2869	chronic
602	2020_16	7	314422	3506	chronic
603	2020_17	7	314422	3045	chronic
604	2020_18	7	314422	3830	chronic
605	2020_19	7	314422	3893	chronic
606	2020_20	7	314422	3236	chronic
607	2020_21	7	314422	4786	chronic
608	2020_22	7	314422	4098	chronic
609	2020_23	7	314422	4645	chronic
610	2020_24	7	314422	4666	chronic
611	2020_25	7	314422	4287	chronic
612	2020_26	7	314422	4433	chronic
613	2020_27	7	314422	4104	chronic
614	2020_28	7	314422	4041	chronic
615	2020_29	7	314422	3118	chronic
616	2020_30	7	314422	3943	chronic
617	2020_31	7	314422	3701	chronic
618	2020_32	7	314422	3606	chronic
619	2020_33	7	314422	3839	chronic
620	2020_34	7	314422	4058	chronic
621	2020_35	7	314422	4238	chronic
622	2020_36	7	314422	4162	chronic
623	2020_37	7	314422	4092	chronic
624	2020_38	7	314422	4141	chronic
625	2020_39	7	314422	4399	chronic
626	2020_40	7	314422	4286	chronic
627	2020_41	7	314422	4224	chronic
628	2020_42	7	314422	4248	chronic
629	2020_43	7	314422	4000	chronic
630	2020_44	7	314422	3503	chronic
631	2020_45	7	314422	3663	chronic
632	2020_46	7	314422	4508	chronic
633	2020_47	7	314422	4543	chronic
634	2020_48	7	314422	4674	chronic
635	2020_49	7	314422	4400	chronic
636	2020_50	7	314422	4636	chronic
637	2020_51	7	314422	3082	chronic
638	2020_52	5	314422	2900	chronic
639	2021_00	2	314422	113	chronic
640	2021_01	7	314422	4803	chronic
641	2021_02	7	314422	5017	chronic
642	2021_03	7	314422	4800	chronic
643	2021_04	7	314422	4867	chronic
644	2021_05	1	314422	0	chronic
645	2018_04	3	288484	1531	chronic_excl_covid
646	2018_05	7	288484	3417	chronic_excl_covid
647	2018_06	7	288484	3153	chronic_excl_covid
648	2018_07	7	288484	3333	chronic_excl_covid
649	2018_08	7	288484	3564	chronic_excl_covid
650	2018_09	7	288484	3541	chronic_excl_covid
651	2018_10	7	288484	3536	chronic_excl_covid
652	2018_11	7	288484	3642	chronic_excl_covid
653	2018_12	7	288484	3557	chronic_excl_covid
654	2018_13	7	288484	2690	chronic_excl_covid
655	2018_14	7	288484	3449	chronic_excl_covid
656	2018_15	7	288484	3975	chronic_excl_covid
657	2018_16	7	288484	3871	chronic_excl_covid
658	2018_17	7	288484	3138	chronic_excl_covid
659	2018_18	7	288484	3073	chronic_excl_covid
660	2018_19	7	288484	3868	chronic_excl_covid
661	2018_20	7	288484	3123	chronic_excl_covid
662	2018_21	7	288484	4073	chronic_excl_covid
663	2018_22	7	288484	3968	chronic_excl_covid
664	2018_23	7	288484	3669	chronic_excl_covid
665	2018_24	7	288484	3433	chronic_excl_covid
666	2018_25	7	288484	3347	chronic_excl_covid
667	2018_26	7	288484	3337	chronic_excl_covid
668	2018_27	7	288484	3011	chronic_excl_covid
669	2018_28	7	288484	2790	chronic_excl_covid
670	2018_29	7	288484	2808	chronic_excl_covid
671	2018_30	7	288484	3058	chronic_excl_covid
672	2018_31	7	288484	3054	chronic_excl_covid
673	2018_32	7	288484	2824	chronic_excl_covid
674	2018_33	7	288484	3506	chronic_excl_covid
675	2018_34	7	288484	3336	chronic_excl_covid
676	2018_35	7	288484	3511	chronic_excl_covid
677	2018_36	7	288484	3727	chronic_excl_covid
678	2018_37	7	288484	3631	chronic_excl_covid
679	2018_38	7	288484	3582	chronic_excl_covid
680	2018_39	7	288484	3903	chronic_excl_covid
681	2018_40	7	288484	3888	chronic_excl_covid
682	2018_41	7	288484	3901	chronic_excl_covid
683	2018_42	7	288484	3975	chronic_excl_covid
684	2018_43	7	288484	2837	chronic_excl_covid
685	2018_44	7	288484	3990	chronic_excl_covid
686	2018_45	7	288484	4128	chronic_excl_covid
687	2018_46	7	288484	3843	chronic_excl_covid
688	2018_47	7	288484	3906	chronic_excl_covid
689	2018_48	7	288484	4059	chronic_excl_covid
690	2018_49	7	288484	3792	chronic_excl_covid
691	2018_50	7	288484	3693	chronic_excl_covid
692	2018_51	7	288484	2350	chronic_excl_covid
693	2018_52	2	288484	467	chronic_excl_covid
694	2019_00	5	288484	3341	chronic_excl_covid
695	2019_01	7	288484	4058	chronic_excl_covid
696	2019_02	7	288484	4215	chronic_excl_covid
697	2019_03	7	288484	3851	chronic_excl_covid
698	2019_04	7	292058.8571	3365	chronic_excl_covid
699	2019_05	7	300996	3966	chronic_excl_covid
700	2019_06	7	300996	4049	chronic_excl_covid
701	2019_07	7	300996	4217	chronic_excl_covid
702	2019_08	7	300996	4329	chronic_excl_covid
703	2019_09	7	300996	3953	chronic_excl_covid
704	2019_10	7	300996	4201	chronic_excl_covid
705	2019_11	7	300996	4034	chronic_excl_covid
706	2019_12	7	300996	4093	chronic_excl_covid
707	2019_13	7	300996	4479	chronic_excl_covid
708	2019_14	7	300996	4096	chronic_excl_covid
709	2019_15	7	300996	3777	chronic_excl_covid
710	2019_16	7	300996	3650	chronic_excl_covid
711	2019_17	7	300996	3900	chronic_excl_covid
712	2019_18	7	300996	4399	chronic_excl_covid
713	2019_19	7	300996	4330	chronic_excl_covid
714	2019_20	7	300996	4420	chronic_excl_covid
715	2019_21	7	300996	3368	chronic_excl_covid
716	2019_22	7	300996	4590	chronic_excl_covid
717	2019_23	7	300996	3495	chronic_excl_covid
718	2019_24	7	300996	4217	chronic_excl_covid
719	2019_25	7	300996	4039	chronic_excl_covid
720	2019_26	7	300996	4075	chronic_excl_covid
721	2019_27	7	300996	3540	chronic_excl_covid
722	2019_28	7	300996	3427	chronic_excl_covid
723	2019_29	7	300996	3083	chronic_excl_covid
724	2019_30	7	300996	3635	chronic_excl_covid
725	2019_31	7	300996	3491	chronic_excl_covid
726	2019_32	7	300996	2810	chronic_excl_covid
727	2019_33	7	300996	3613	chronic_excl_covid
728	2019_34	7	300996	3597	chronic_excl_covid
729	2019_35	7	300996	4154	chronic_excl_covid
730	2019_36	7	300996	3926	chronic_excl_covid
731	2019_37	7	300996	3993	chronic_excl_covid
732	2019_38	7	300996	4020	chronic_excl_covid
733	2019_39	7	300996	4049	chronic_excl_covid
734	2019_40	7	300996	4204	chronic_excl_covid
735	2019_41	7	300996	4146	chronic_excl_covid
736	2019_42	7	300996	4132	chronic_excl_covid
737	2019_43	7	300996	3084	chronic_excl_covid
738	2019_44	7	300996	4452	chronic_excl_covid
739	2019_45	7	300996	3592	chronic_excl_covid
740	2019_46	7	300996	4268	chronic_excl_covid
741	2019_47	7	300996	4419	chronic_excl_covid
742	2019_48	7	300996	4195	chronic_excl_covid
743	2019_49	7	300996	4136	chronic_excl_covid
744	2019_50	7	300996	4050	chronic_excl_covid
745	2019_51	7	300996	2648	chronic_excl_covid
746	2019_52	3	300996	1210	chronic_excl_covid
747	2020_00	4	300996	1940	chronic_excl_covid
748	2020_01	7	300996	4556	chronic_excl_covid
749	2020_02	7	300996	4413	chronic_excl_covid
750	2020_03	7	300996	4341	chronic_excl_covid
751	2020_04	7	302914	3609	chronic_excl_covid
752	2020_05	7	314422	4230	chronic_excl_covid
753	2020_06	7	314422	4370	chronic_excl_covid
754	2020_07	7	314422	4153	chronic_excl_covid
755	2020_08	7	314422	3760	chronic_excl_covid
756	2020_09	7	314422	4282	chronic_excl_covid
757	2020_10	7	314422	4048	chronic_excl_covid
758	2020_11	7	314422	2902	chronic_excl_covid
759	2020_12	7	314422	2804	chronic_excl_covid
760	2020_13	7	314422	2941	chronic_excl_covid
761	2020_14	7	314422	3127	chronic_excl_covid
762	2020_15	7	314422	2816	chronic_excl_covid
763	2020_16	7	314422	3440	chronic_excl_covid
764	2020_17	7	314422	2986	chronic_excl_covid
765	2020_18	7	314422	3727	chronic_excl_covid
766	2020_19	7	314422	3805	chronic_excl_covid
767	2020_20	7	314422	3149	chronic_excl_covid
768	2020_21	7	314422	4673	chronic_excl_covid
769	2020_22	7	314422	3967	chronic_excl_covid
770	2020_23	7	314422	4529	chronic_excl_covid
771	2020_24	7	314422	4533	chronic_excl_covid
772	2020_25	7	314422	4165	chronic_excl_covid
773	2020_26	7	314422	4305	chronic_excl_covid
774	2020_27	7	314422	3993	chronic_excl_covid
775	2020_28	7	314422	3923	chronic_excl_covid
776	2020_29	7	314422	3027	chronic_excl_covid
777	2020_30	7	314422	3834	chronic_excl_covid
778	2020_31	7	314422	3590	chronic_excl_covid
779	2020_32	7	314422	3492	chronic_excl_covid
780	2020_33	7	314422	3750	chronic_excl_covid
781	2020_34	7	314422	3965	chronic_excl_covid
782	2020_35	7	314422	4109	chronic_excl_covid
783	2020_36	7	314422	4093	chronic_excl_covid
784	2020_37	7	314422	4021	chronic_excl_covid
785	2020_38	7	314422	4043	chronic_excl_covid
786	2020_39	7	314422	4309	chronic_excl_covid
787	2020_40	7	314422	4189	chronic_excl_covid
788	2020_41	7	314422	4147	chronic_excl_covid
789	2020_42	7	314422	4155	chronic_excl_covid
790	2020_43	7	314422	3911	chronic_excl_covid
791	2020_44	7	314422	3417	chronic_excl_covid
792	2020_45	7	314422	3579	chronic_excl_covid
793	2020_46	7	314422	4403	chronic_excl_covid
794	2020_47	7	314422	4435	chronic_excl_covid
795	2020_48	7	314422	4573	chronic_excl_covid
796	2020_49	7	314422	4305	chronic_excl_covid
797	2020_50	7	314422	4540	chronic_excl_covid
798	2020_51	7	314422	3018	chronic_excl_covid
799	2020_52	5	314422	2832	chronic_excl_covid
800	2021_00	2	314422	103	chronic_excl_covid
801	2021_01	7	314422	4688	chronic_excl_covid
802	2021_02	7	314422	4898	chronic_excl_covid
803	2021_03	7	314422	4711	chronic_excl_covid
804	2021_04	7	314422	4753	chronic_excl_covid
805	2021_05	1	314422	0	chronic_excl_covid
806	2018_04	3	288484	2874	prescription_chronic
807	2018_05	7	288484	7226	prescription_chronic
808	2018_06	7	288484	6800	prescription_chronic
809	2018_07	7	288484	7757	prescription_chronic
810	2018_08	7	288484	7750	prescription_chronic
811	2018_09	7	288484	8009	prescription_chronic
812	2018_10	7	288484	7765	prescription_chronic
813	2018_11	7	288484	7826	prescription_chronic
814	2018_12	7	288484	8179	prescription_chronic
815	2018_13	7	288484	6033	prescription_chronic
816	2018_14	7	288484	7723	prescription_chronic
817	2018_15	7	288484	8396	prescription_chronic
818	2018_16	7	288484	8705	prescription_chronic
819	2018_17	7	288484	7057	prescription_chronic
820	2018_18	7	288484	6703	prescription_chronic
821	2018_19	7	288484	9157	prescription_chronic
822	2018_20	7	288484	7441	prescription_chronic
823	2018_21	7	288484	8697	prescription_chronic
824	2018_22	7	288484	8336	prescription_chronic
825	2018_23	7	288484	8366	prescription_chronic
826	2018_24	7	288484	8172	prescription_chronic
827	2018_25	7	288484	8672	prescription_chronic
828	2018_26	7	288484	7990	prescription_chronic
829	2018_27	7	288484	7078	prescription_chronic
830	2018_28	7	288484	6958	prescription_chronic
831	2018_29	7	288484	7005	prescription_chronic
832	2018_30	7	288484	7446	prescription_chronic
833	2018_31	7	288484	7286	prescription_chronic
834	2018_32	7	288484	6427	prescription_chronic
835	2018_33	7	288484	8109	prescription_chronic
836	2018_34	7	288484	8172	prescription_chronic
837	2018_35	7	288484	8430	prescription_chronic
838	2018_36	7	288484	8233	prescription_chronic
839	2018_37	7	288484	8141	prescription_chronic
840	2018_38	7	288484	8596	prescription_chronic
841	2018_39	7	288484	8776	prescription_chronic
842	2018_40	7	288484	8436	prescription_chronic
843	2018_41	7	288484	8365	prescription_chronic
844	2018_42	7	288484	9247	prescription_chronic
845	2018_43	7	288484	6677	prescription_chronic
846	2018_44	7	288484	10360	prescription_chronic
847	2018_45	7	288484	10233	prescription_chronic
848	2018_46	7	288484	9326	prescription_chronic
849	2018_47	7	288484	8688	prescription_chronic
850	2018_48	7	288484	8790	prescription_chronic
851	2018_49	7	288484	8619	prescription_chronic
852	2018_50	7	288484	9272	prescription_chronic
853	2018_51	7	288484	5199	prescription_chronic
854	2018_52	2	288484	981	prescription_chronic
855	2019_00	5	288484	4669	prescription_chronic
856	2019_01	7	288484	9711	prescription_chronic
857	2019_02	7	288484	8948	prescription_chronic
858	2019_03	7	288484	8136	prescription_chronic
859	2019_04	7	292058.8571	6923	prescription_chronic
860	2019_05	7	300996	8649	prescription_chronic
861	2019_06	7	300996	8815	prescription_chronic
862	2019_07	7	300996	8755	prescription_chronic
863	2019_08	7	300996	8994	prescription_chronic
864	2019_09	7	300996	8192	prescription_chronic
865	2019_10	7	300996	9035	prescription_chronic
866	2019_11	7	300996	8369	prescription_chronic
867	2019_12	7	300996	8883	prescription_chronic
868	2019_13	7	300996	9115	prescription_chronic
869	2019_14	7	300996	8261	prescription_chronic
870	2019_15	7	300996	7941	prescription_chronic
871	2019_16	7	300996	8147	prescription_chronic
872	2019_17	7	300996	8410	prescription_chronic
873	2019_18	7	300996	9612	prescription_chronic
874	2019_19	7	300996	9184	prescription_chronic
875	2019_20	7	300996	9070	prescription_chronic
876	2019_21	7	300996	7144	prescription_chronic
877	2019_22	7	300996	9881	prescription_chronic
878	2019_23	7	300996	7786	prescription_chronic
879	2019_24	7	300996	9209	prescription_chronic
880	2019_25	7	300996	9014	prescription_chronic
881	2019_26	7	300996	8654	prescription_chronic
882	2019_27	7	300996	8341	prescription_chronic
883	2019_28	7	300996	8190	prescription_chronic
884	2019_29	7	300996	7257	prescription_chronic
885	2019_30	7	300996	8013	prescription_chronic
886	2019_31	7	300996	8199	prescription_chronic
887	2019_32	7	300996	6161	prescription_chronic
888	2019_33	7	300996	8454	prescription_chronic
889	2019_34	7	300996	8293	prescription_chronic
890	2019_35	7	300996	9096	prescription_chronic
891	2019_36	7	300996	8927	prescription_chronic
892	2019_37	7	300996	8565	prescription_chronic
893	2019_38	7	300996	9226	prescription_chronic
894	2019_39	7	300996	8995	prescription_chronic
895	2019_40	7	300996	8735	prescription_chronic
896	2019_41	7	300996	8923	prescription_chronic
897	2019_42	7	300996	9311	prescription_chronic
898	2019_43	7	300996	7268	prescription_chronic
899	2019_44	7	300996	11168	prescription_chronic
900	2019_45	7	300996	9419	prescription_chronic
901	2019_46	7	300996	10885	prescription_chronic
902	2019_47	7	300996	9941	prescription_chronic
903	2019_48	7	300996	9128	prescription_chronic
904	2019_49	7	300996	9098	prescription_chronic
905	2019_50	7	300996	9935	prescription_chronic
906	2019_51	7	300996	5726	prescription_chronic
907	2019_52	3	300996	2744	prescription_chronic
908	2020_00	4	300996	2898	prescription_chronic
909	2020_01	7	300996	10731	prescription_chronic
910	2020_02	7	300996	9592	prescription_chronic
911	2020_03	7	300996	9036	prescription_chronic
912	2020_04	7	302914	7401	prescription_chronic
913	2020_05	7	314422	9036	prescription_chronic
914	2020_06	7	314422	9246	prescription_chronic
915	2020_07	7	314422	9550	prescription_chronic
916	2020_08	7	314422	8648	prescription_chronic
917	2020_09	7	314422	10043	prescription_chronic
918	2020_10	7	314422	9858	prescription_chronic
919	2020_11	7	314422	11202	prescription_chronic
920	2020_12	7	314422	8782	prescription_chronic
921	2020_13	7	314422	8579	prescription_chronic
922	2020_14	7	314422	8425	prescription_chronic
923	2020_15	7	314422	8021	prescription_chronic
924	2020_16	7	314422	9381	prescription_chronic
925	2020_17	7	314422	7901	prescription_chronic
926	2020_18	7	314422	9753	prescription_chronic
927	2020_19	7	314422	9683	prescription_chronic
928	2020_20	7	314422	7591	prescription_chronic
929	2020_21	7	314422	10958	prescription_chronic
930	2020_22	7	314422	9177	prescription_chronic
931	2020_23	7	314422	10737	prescription_chronic
932	2020_24	7	314422	10038	prescription_chronic
933	2020_25	7	314422	9855	prescription_chronic
934	2020_26	7	314422	9806	prescription_chronic
935	2020_27	7	314422	9131	prescription_chronic
936	2020_28	7	314422	9158	prescription_chronic
937	2020_29	7	314422	7219	prescription_chronic
938	2020_30	7	314422	9246	prescription_chronic
939	2020_31	7	314422	8752	prescription_chronic
940	2020_32	7	314422	7808	prescription_chronic
941	2020_33	7	314422	8736	prescription_chronic
942	2020_34	7	314422	9571	prescription_chronic
943	2020_35	7	314422	9643	prescription_chronic
944	2020_36	7	314422	9242	prescription_chronic
945	2020_37	7	314422	9184	prescription_chronic
946	2020_38	7	314422	9600	prescription_chronic
947	2020_39	7	314422	9783	prescription_chronic
948	2020_40	7	314422	9244	prescription_chronic
949	2020_41	7	314422	9428	prescription_chronic
950	2020_42	7	314422	9933	prescription_chronic
951	2020_43	7	314422	10234	prescription_chronic
952	2020_44	7	314422	9591	prescription_chronic
953	2020_45	7	314422	9559	prescription_chronic
954	2020_46	7	314422	11371	prescription_chronic
955	2020_47	7	314422	10477	prescription_chronic
956	2020_48	7	314422	9437	prescription_chronic
957	2020_49	7	314422	9562	prescription_chronic
958	2020_50	7	314422	9967	prescription_chronic
959	2020_51	7	314422	6698	prescription_chronic
960	2020_52	5	314422	6173	prescription_chronic
961	2021_00	2	314422	64	prescription_chronic
962	2021_01	7	314422	9965	prescription_chronic
963	2021_02	7	314422	9664	prescription_chronic
964	2021_03	7	314422	9249	prescription_chronic
965	2021_04	7	314422	9275	prescription_chronic
966	2021_05	1	314422	0	prescription_chronic
967	2018_04	3	288484	2540	lab
968	2018_05	7	288484	6321	lab
969	2018_06	7	288484	6014	lab
970	2018_07	7	288484	6611	lab
971	2018_08	7	288484	6456	lab
972	2018_09	7	288484	6962	lab
973	2018_10	7	288484	6867	lab
974	2018_11	7	288484	6728	lab
975	2018_12	7	288484	6559	lab
976	2018_13	7	288484	5098	lab
977	2018_14	7	288484	6112	lab
978	2018_15	7	288484	6688	lab
979	2018_16	7	288484	6796	lab
980	2018_17	7	288484	5490	lab
981	2018_18	7	288484	5310	lab
982	2018_19	7	288484	6936	lab
983	2018_20	7	288484	5603	lab
984	2018_21	7	288484	6765	lab
985	2018_22	7	288484	6763	lab
986	2018_23	7	288484	6582	lab
987	2018_24	7	288484	6393	lab
988	2018_25	7	288484	6266	lab
989	2018_26	7	288484	5990	lab
990	2018_27	7	288484	5203	lab
991	2018_28	7	288484	5345	lab
992	2018_29	7	288484	5173	lab
993	2018_30	7	288484	5212	lab
994	2018_31	7	288484	5441	lab
995	2018_32	7	288484	4989	lab
996	2018_33	7	288484	6411	lab
997	2018_34	7	288484	6317	lab
998	2018_35	7	288484	6818	lab
999	2018_36	7	288484	6590	lab
1000	2018_37	7	288484	6473	lab
1001	2018_38	7	288484	6648	lab
1002	2018_39	7	288484	6835	lab
1003	2018_40	7	288484	6894	lab
1004	2018_41	7	288484	6965	lab
1005	2018_42	7	288484	6914	lab
1006	2018_43	7	288484	4981	lab
1007	2018_44	7	288484	7496	lab
1008	2018_45	7	288484	7594	lab
1009	2018_46	7	288484	7146	lab
1010	2018_47	7	288484	6879	lab
1011	2018_48	7	288484	7121	lab
1012	2018_49	7	288484	6888	lab
1013	2018_50	7	288484	6907	lab
1014	2018_51	7	288484	4049	lab
1015	2018_52	2	288484	811	lab
1016	2019_00	5	288484	3819	lab
1017	2019_01	7	288484	7611	lab
1018	2019_02	7	288484	7499	lab
1019	2019_03	7	288484	6633	lab
1020	2019_04	7	292058.8571	5612	lab
1021	2019_05	7	300996	7219	lab
1022	2019_06	7	300996	7210	lab
1023	2019_07	7	300996	7259	lab
1024	2019_08	7	300996	7223	lab
1025	2019_09	7	300996	7069	lab
1026	2019_10	7	300996	7543	lab
1027	2019_11	7	300996	7267	lab
1028	2019_12	7	300996	7198	lab
1029	2019_13	7	300996	7166	lab
1030	2019_14	7	300996	6757	lab
1031	2019_15	7	300996	6419	lab
1032	2019_16	7	300996	6035	lab
1033	2019_17	7	300996	6241	lab
1034	2019_18	7	300996	7571	lab
1035	2019_19	7	300996	7262	lab
1036	2019_20	7	300996	7412	lab
1037	2019_21	7	300996	5530	lab
1038	2019_22	7	300996	7361	lab
1039	2019_23	7	300996	6052	lab
1040	2019_24	7	300996	7058	lab
1041	2019_25	7	300996	6517	lab
1042	2019_26	7	300996	6454	lab
1043	2019_27	7	300996	6102	lab
1044	2019_28	7	300996	5826	lab
1045	2019_29	7	300996	5126	lab
1046	2019_30	7	300996	5729	lab
1047	2019_31	7	300996	6085	lab
1048	2019_32	7	300996	5028	lab
1049	2019_33	7	300996	6342	lab
1050	2019_34	7	300996	6352	lab
1051	2019_35	7	300996	6957	lab
1052	2019_36	7	300996	6969	lab
1053	2019_37	7	300996	6844	lab
1054	2019_38	7	300996	6909	lab
1055	2019_39	7	300996	7144	lab
1056	2019_40	7	300996	7195	lab
1057	2019_41	7	300996	7029	lab
1058	2019_42	7	300996	7099	lab
1059	2019_43	7	300996	5370	lab
1060	2019_44	7	300996	7786	lab
1061	2019_45	7	300996	6501	lab
1062	2019_46	7	300996	7810	lab
1063	2019_47	7	300996	7704	lab
1064	2019_48	7	300996	7204	lab
1065	2019_49	7	300996	7335	lab
1066	2019_50	7	300996	7433	lab
1067	2019_51	7	300996	4378	lab
1068	2019_52	3	300996	2127	lab
1069	2020_00	4	300996	2566	lab
1070	2020_01	7	300996	8127	lab
1071	2020_02	7	300996	7953	lab
1072	2020_03	7	300996	7541	lab
1073	2020_04	7	302914	6275	lab
1074	2020_05	7	314422	7442	lab
1075	2020_06	7	314422	7485	lab
1076	2020_07	7	314422	7585	lab
1077	2020_08	7	314422	7074	lab
1078	2020_09	7	314422	7965	lab
1079	2020_10	7	314422	7299	lab
1080	2020_11	7	314422	4035	lab
1081	2020_12	7	314422	3511	lab
1082	2020_13	7	314422	4012	lab
1083	2020_14	7	314422	4234	lab
1084	2020_15	7	314422	3977	lab
1085	2020_16	7	314422	5050	lab
1086	2020_17	7	314422	4488	lab
1087	2020_18	7	314422	7105	lab
1088	2020_19	7	314422	7564	lab
1089	2020_20	7	314422	6519	lab
1090	2020_21	7	314422	8873	lab
1091	2020_22	7	314422	7589	lab
1092	2020_23	7	314422	9648	lab
1093	2020_24	7	314422	9684	lab
1094	2020_25	7	314422	9430	lab
1095	2020_26	7	314422	8988	lab
1096	2020_27	7	314422	8580	lab
1097	2020_28	7	314422	8465	lab
1098	2020_29	7	314422	7351	lab
1099	2020_30	7	314422	9636	lab
1100	2020_31	7	314422	9144	lab
1101	2020_32	7	314422	8090	lab
1102	2020_33	7	314422	9121	lab
1103	2020_34	7	314422	10112	lab
1104	2020_35	7	314422	10400	lab
1105	2020_36	7	314422	11566	lab
1106	2020_37	7	314422	12339	lab
1107	2020_38	7	314422	11837	lab
1108	2020_39	7	314422	11249	lab
1109	2020_40	7	314422	12363	lab
1110	2020_41	7	314422	14448	lab
1111	2020_42	7	314422	14810	lab
1112	2020_43	7	314422	13386	lab
1113	2020_44	7	314422	10338	lab
1114	2020_45	7	314422	9275	lab
1115	2020_46	7	314422	10469	lab
1116	2020_47	7	314422	10231	lab
1117	2020_48	7	314422	10434	lab
1118	2020_49	7	314422	11062	lab
1119	2020_50	7	314422	11428	lab
1120	2020_51	7	314422	7835	lab
1121	2020_52	5	314422	5980	lab
1122	2021_00	2	314422	607	lab
1123	2021_01	7	314422	11343	lab
1124	2021_02	7	314422	11253	lab
1125	2021_03	7	314422	11793	lab
1126	2021_04	7	314422	12450	lab
1127	2021_05	1	314422	0	lab
1128	2018_04	3	288484	2538	lab_excl_covid
1129	2018_05	7	288484	6316	lab_excl_covid
1130	2018_06	7	288484	6012	lab_excl_covid
1131	2018_07	7	288484	6609	lab_excl_covid
1132	2018_08	7	288484	6451	lab_excl_covid
1133	2018_09	7	288484	6955	lab_excl_covid
1134	2018_10	7	288484	6859	lab_excl_covid
1135	2018_11	7	288484	6723	lab_excl_covid
1136	2018_12	7	288484	6555	lab_excl_covid
1137	2018_13	7	288484	5096	lab_excl_covid
1138	2018_14	7	288484	6109	lab_excl_covid
1139	2018_15	7	288484	6687	lab_excl_covid
1140	2018_16	7	288484	6795	lab_excl_covid
1141	2018_17	7	288484	5490	lab_excl_covid
1142	2018_18	7	288484	5309	lab_excl_covid
1143	2018_19	7	288484	6936	lab_excl_covid
1144	2018_20	7	288484	5602	lab_excl_covid
1145	2018_21	7	288484	6764	lab_excl_covid
1146	2018_22	7	288484	6762	lab_excl_covid
1147	2018_23	7	288484	6582	lab_excl_covid
1148	2018_24	7	288484	6393	lab_excl_covid
1149	2018_25	7	288484	6266	lab_excl_covid
1150	2018_26	7	288484	5988	lab_excl_covid
1151	2018_27	7	288484	5201	lab_excl_covid
1152	2018_28	7	288484	5344	lab_excl_covid
1153	2018_29	7	288484	5172	lab_excl_covid
1154	2018_30	7	288484	5211	lab_excl_covid
1155	2018_31	7	288484	5440	lab_excl_covid
1156	2018_32	7	288484	4989	lab_excl_covid
1157	2018_33	7	288484	6411	lab_excl_covid
1158	2018_34	7	288484	6317	lab_excl_covid
1159	2018_35	7	288484	6818	lab_excl_covid
1160	2018_36	7	288484	6589	lab_excl_covid
1161	2018_37	7	288484	6472	lab_excl_covid
1162	2018_38	7	288484	6647	lab_excl_covid
1163	2018_39	7	288484	6835	lab_excl_covid
1164	2018_40	7	288484	6893	lab_excl_covid
1165	2018_41	7	288484	6963	lab_excl_covid
1166	2018_42	7	288484	6914	lab_excl_covid
1167	2018_43	7	288484	4978	lab_excl_covid
1168	2018_44	7	288484	7495	lab_excl_covid
1169	2018_45	7	288484	7594	lab_excl_covid
1170	2018_46	7	288484	7146	lab_excl_covid
1171	2018_47	7	288484	6875	lab_excl_covid
1172	2018_48	7	288484	7119	lab_excl_covid
1173	2018_49	7	288484	6888	lab_excl_covid
1174	2018_50	7	288484	6904	lab_excl_covid
1175	2018_51	7	288484	4046	lab_excl_covid
1176	2018_52	2	288484	810	lab_excl_covid
1177	2019_00	5	288484	3817	lab_excl_covid
1178	2019_01	7	288484	7604	lab_excl_covid
1179	2019_02	7	288484	7493	lab_excl_covid
1180	2019_03	7	288484	6629	lab_excl_covid
1181	2019_04	7	292058.8571	5609	lab_excl_covid
1182	2019_05	7	300996	7216	lab_excl_covid
1183	2019_06	7	300996	7207	lab_excl_covid
1184	2019_07	7	300996	7253	lab_excl_covid
1185	2019_08	7	300996	7221	lab_excl_covid
1186	2019_09	7	300996	7065	lab_excl_covid
1187	2019_10	7	300996	7536	lab_excl_covid
1188	2019_11	7	300996	7264	lab_excl_covid
1189	2019_12	7	300996	7195	lab_excl_covid
1190	2019_13	7	300996	7166	lab_excl_covid
1191	2019_14	7	300996	6757	lab_excl_covid
1192	2019_15	7	300996	6417	lab_excl_covid
1193	2019_16	7	300996	6032	lab_excl_covid
1194	2019_17	7	300996	6240	lab_excl_covid
1195	2019_18	7	300996	7571	lab_excl_covid
1196	2019_19	7	300996	7259	lab_excl_covid
1197	2019_20	7	300996	7410	lab_excl_covid
1198	2019_21	7	300996	5529	lab_excl_covid
1199	2019_22	7	300996	7361	lab_excl_covid
1200	2019_23	7	300996	6051	lab_excl_covid
1201	2019_24	7	300996	7058	lab_excl_covid
1202	2019_25	7	300996	6517	lab_excl_covid
1203	2019_26	7	300996	6452	lab_excl_covid
1204	2019_27	7	300996	6099	lab_excl_covid
1205	2019_28	7	300996	5825	lab_excl_covid
1206	2019_29	7	300996	5124	lab_excl_covid
1207	2019_30	7	300996	5729	lab_excl_covid
1208	2019_31	7	300996	6085	lab_excl_covid
1209	2019_32	7	300996	5028	lab_excl_covid
1210	2019_33	7	300996	6342	lab_excl_covid
1211	2019_34	7	300996	6351	lab_excl_covid
1212	2019_35	7	300996	6955	lab_excl_covid
1213	2019_36	7	300996	6967	lab_excl_covid
1214	2019_37	7	300996	6842	lab_excl_covid
1215	2019_38	7	300996	6908	lab_excl_covid
1216	2019_39	7	300996	7144	lab_excl_covid
1217	2019_40	7	300996	7191	lab_excl_covid
1218	2019_41	7	300996	7025	lab_excl_covid
1219	2019_42	7	300996	7095	lab_excl_covid
1220	2019_43	7	300996	5369	lab_excl_covid
1221	2019_44	7	300996	7782	lab_excl_covid
1222	2019_45	7	300996	6500	lab_excl_covid
1223	2019_46	7	300996	7808	lab_excl_covid
1224	2019_47	7	300996	7702	lab_excl_covid
1225	2019_48	7	300996	7199	lab_excl_covid
1226	2019_49	7	300996	7333	lab_excl_covid
1227	2019_50	7	300996	7428	lab_excl_covid
1228	2019_51	7	300996	4378	lab_excl_covid
1229	2019_52	3	300996	2127	lab_excl_covid
1230	2020_00	4	300996	2562	lab_excl_covid
1231	2020_01	7	300996	8123	lab_excl_covid
1232	2020_02	7	300996	7953	lab_excl_covid
1233	2020_03	7	300996	7538	lab_excl_covid
1234	2020_04	7	302914	6270	lab_excl_covid
1235	2020_05	7	314422	7434	lab_excl_covid
1236	2020_06	7	314422	7480	lab_excl_covid
1237	2020_07	7	314422	7578	lab_excl_covid
1238	2020_08	7	314422	7056	lab_excl_covid
1239	2020_09	7	314422	7887	lab_excl_covid
1240	2020_10	7	314422	7135	lab_excl_covid
1241	2020_11	7	314422	3901	lab_excl_covid
1242	2020_12	7	314422	3314	lab_excl_covid
1243	2020_13	7	314422	3719	lab_excl_covid
1244	2020_14	7	314422	3942	lab_excl_covid
1245	2020_15	7	314422	3678	lab_excl_covid
1246	2020_16	7	314422	4665	lab_excl_covid
1247	2020_17	7	314422	4139	lab_excl_covid
1248	2020_18	7	314422	6233	lab_excl_covid
1249	2020_19	7	314422	6588	lab_excl_covid
1250	2020_20	7	314422	5854	lab_excl_covid
1251	2020_21	7	314422	8012	lab_excl_covid
1252	2020_22	7	314422	6748	lab_excl_covid
1253	2020_23	7	314422	8395	lab_excl_covid
1254	2020_24	7	314422	8316	lab_excl_covid
1255	2020_25	7	314422	7994	lab_excl_covid
1256	2020_26	7	314422	7683	lab_excl_covid
1257	2020_27	7	314422	7400	lab_excl_covid
1258	2020_28	7	314422	7185	lab_excl_covid
1259	2020_29	7	314422	5771	lab_excl_covid
1260	2020_30	7	314422	7560	lab_excl_covid
1261	2020_31	7	314422	7286	lab_excl_covid
1262	2020_32	7	314422	6622	lab_excl_covid
1263	2020_33	7	314422	7370	lab_excl_covid
1264	2020_34	7	314422	8212	lab_excl_covid
1265	2020_35	7	314422	8361	lab_excl_covid
1266	2020_36	7	314422	8606	lab_excl_covid
1267	2020_37	7	314422	8752	lab_excl_covid
1268	2020_38	7	314422	8655	lab_excl_covid
1269	2020_39	7	314422	8427	lab_excl_covid
1270	2020_40	7	314422	8825	lab_excl_covid
1271	2020_41	7	314422	9800	lab_excl_covid
1272	2020_42	7	314422	9978	lab_excl_covid
1273	2020_43	7	314422	9302	lab_excl_covid
1274	2020_44	7	314422	7725	lab_excl_covid
1275	2020_45	7	314422	7311	lab_excl_covid
1276	2020_46	7	314422	8547	lab_excl_covid
1277	2020_47	7	314422	8342	lab_excl_covid
1278	2020_48	7	314422	8110	lab_excl_covid
1279	2020_49	7	314422	8449	lab_excl_covid
1280	2020_50	7	314422	8401	lab_excl_covid
1281	2020_51	7	314422	5847	lab_excl_covid
1282	2020_52	5	314422	4652	lab_excl_covid
1283	2021_00	2	314422	338	lab_excl_covid
1284	2021_01	7	314422	8886	lab_excl_covid
1285	2021_02	7	314422	8906	lab_excl_covid
1286	2021_03	7	314422	8887	lab_excl_covid
1287	2021_04	7	314422	8778	lab_excl_covid
1288	2021_05	1	314422	0	lab_excl_covid
1289	2018_04	3	288484	9497	physio
1290	2018_05	7	288484	24080	physio
1291	2018_06	7	288484	22310	physio
1292	2018_07	7	288484	25639	physio
1293	2018_08	7	288484	26018	physio
1294	2018_09	7	288484	26447	physio
1295	2018_10	7	288484	25459	physio
1296	2018_11	7	288484	23772	physio
1297	2018_12	7	288484	23440	physio
1298	2018_13	7	288484	16916	physio
1299	2018_14	7	288484	19682	physio
1300	2018_15	7	288484	21715	physio
1301	2018_16	7	288484	22383	physio
1302	2018_17	7	288484	18040	physio
1303	2018_18	7	288484	17435	physio
1304	2018_19	7	288484	23370	physio
1305	2018_20	7	288484	18787	physio
1306	2018_21	7	288484	23264	physio
1307	2018_22	7	288484	22717	physio
1308	2018_23	7	288484	21959	physio
1309	2018_24	7	288484	21030	physio
1310	2018_25	7	288484	21356	physio
1311	2018_26	7	288484	20260	physio
1312	2018_27	7	288484	18363	physio
1313	2018_28	7	288484	17321	physio
1314	2018_29	7	288484	16799	physio
1315	2018_30	7	288484	18287	physio
1316	2018_31	7	288484	18282	physio
1317	2018_32	7	288484	16312	physio
1318	2018_33	7	288484	19851	physio
1319	2018_34	7	288484	20335	physio
1320	2018_35	7	288484	21512	physio
1321	2018_36	7	288484	22544	physio
1322	2018_37	7	288484	23358	physio
1323	2018_38	7	288484	23487	physio
1324	2018_39	7	288484	25380	physio
1325	2018_40	7	288484	25060	physio
1326	2018_41	7	288484	25465	physio
1327	2018_42	7	288484	26260	physio
1328	2018_43	7	288484	18871	physio
1329	2018_44	7	288484	27995	physio
1330	2018_45	7	288484	28119	physio
1331	2018_46	7	288484	27650	physio
1332	2018_47	7	288484	27443	physio
1333	2018_48	7	288484	26882	physio
1334	2018_49	7	288484	25749	physio
1335	2018_50	7	288484	25720	physio
1336	2018_51	7	288484	15692	physio
1337	2018_52	2	288484	3263	physio
1338	2019_00	5	288484	16197	physio
1339	2019_01	7	288484	26976	physio
1340	2019_02	7	288484	27149	physio
1341	2019_03	7	288484	26368	physio
1342	2019_04	7	292058.8571	22820	physio
1343	2019_05	7	300996	28237	physio
1344	2019_06	7	300996	28538	physio
1345	2019_07	7	300996	28288	physio
1346	2019_08	7	300996	28353	physio
1347	2019_09	7	300996	24691	physio
1348	2019_10	7	300996	26504	physio
1349	2019_11	7	300996	25218	physio
1350	2019_12	7	300996	25713	physio
1351	2019_13	7	300996	26320	physio
1352	2019_14	7	300996	23685	physio
1353	2019_15	7	300996	21537	physio
1354	2019_16	7	300996	21397	physio
1355	2019_17	7	300996	22855	physio
1356	2019_18	7	300996	26736	physio
1357	2019_19	7	300996	26199	physio
1358	2019_20	7	300996	26473	physio
1359	2019_21	7	300996	19909	physio
1360	2019_22	7	300996	25582	physio
1361	2019_23	7	300996	20351	physio
1362	2019_24	7	300996	24171	physio
1363	2019_25	7	300996	23489	physio
1364	2019_26	7	300996	22601	physio
1365	2019_27	7	300996	21010	physio
1366	2019_28	7	300996	20409	physio
1367	2019_29	7	300996	18773	physio
1368	2019_30	7	300996	20808	physio
1369	2019_31	7	300996	20641	physio
1370	2019_32	7	300996	15955	physio
1371	2019_33	7	300996	21257	physio
1372	2019_34	7	300996	21885	physio
1373	2019_35	7	300996	23791	physio
1374	2019_36	7	300996	24420	physio
1375	2019_37	7	300996	25148	physio
1376	2019_38	7	300996	26185	physio
1377	2019_39	7	300996	26247	physio
1378	2019_40	7	300996	26057	physio
1379	2019_41	7	300996	26349	physio
1380	2019_42	7	300996	27118	physio
1381	2019_43	7	300996	20731	physio
1382	2019_44	7	300996	30760	physio
1383	2019_45	7	300996	25250	physio
1384	2019_46	7	300996	30503	physio
1385	2019_47	7	300996	30090	physio
1386	2019_48	7	300996	28394	physio
1387	2019_49	7	300996	28686	physio
1388	2019_50	7	300996	27635	physio
1389	2019_51	7	300996	17390	physio
1390	2019_52	3	300996	8370	physio
1391	2020_00	4	300996	10335	physio
1392	2020_01	7	300996	29211	physio
1393	2020_02	7	300996	28521	physio
1394	2020_03	7	300996	28352	physio
1395	2020_04	7	302914	24806	physio
1396	2020_05	7	314422	28573	physio
1397	2020_06	7	314422	29086	physio
1398	2020_07	7	314422	28278	physio
1399	2020_08	7	314422	25226	physio
1400	2020_09	7	314422	30324	physio
1401	2020_10	7	314422	30257	physio
1402	2020_11	7	314422	28816	physio
1403	2020_12	7	314422	25728	physio
1404	2020_13	7	314422	25099	physio
1405	2020_14	7	314422	22928	physio
1406	2020_15	7	314422	19905	physio
1407	2020_16	7	314422	23385	physio
1408	2020_17	7	314422	20925	physio
1409	2020_18	7	314422	25505	physio
1410	2020_19	7	314422	25282	physio
1411	2020_20	7	314422	20017	physio
1412	2020_21	7	314422	27655	physio
1413	2020_22	7	314422	23098	physio
1414	2020_23	7	314422	27010	physio
1415	2020_24	7	314422	27572	physio
1416	2020_25	7	314422	27277	physio
1417	2020_26	7	314422	27101	physio
1418	2020_27	7	314422	25263	physio
1419	2020_28	7	314422	25622	physio
1420	2020_29	7	314422	20996	physio
1421	2020_30	7	314422	26774	physio
1422	2020_31	7	314422	25056	physio
1423	2020_32	7	314422	24356	physio
1424	2020_33	7	314422	25934	physio
1425	2020_34	7	314422	27738	physio
1426	2020_35	7	314422	29035	physio
1427	2020_36	7	314422	31905	physio
1428	2020_37	7	314422	33138	physio
1429	2020_38	7	314422	32277	physio
1430	2020_39	7	314422	31678	physio
1431	2020_40	7	314422	33465	physio
1432	2020_41	7	314422	37714	physio
1433	2020_42	7	314422	39399	physio
1434	2020_43	7	314422	38844	physio
1435	2020_44	7	314422	31532	physio
1436	2020_45	7	314422	29447	physio
1437	2020_46	7	314422	33602	physio
1438	2020_47	7	314422	31522	physio
1439	2020_48	7	314422	31443	physio
1440	2020_49	7	314422	31060	physio
1441	2020_50	7	314422	31245	physio
1442	2020_51	7	314422	21047	physio
1443	2020_52	5	314422	19243	physio
1444	2021_00	2	314422	614	physio
1445	2021_01	7	314422	30687	physio
1446	2021_02	7	314422	31314	physio
1447	2021_03	7	314422	31926	physio
1448	2021_04	7	314422	33388	physio
1449	2021_05	1	314422	0	physio
1450	2018_04	3	288484	423	radiology
1451	2018_05	7	288484	1022	radiology
1452	2018_06	7	288484	999	radiology
1453	2018_07	7	288484	1231	radiology
1454	2018_08	7	288484	1143	radiology
1455	2018_09	7	288484	1285	radiology
1456	2018_10	7	288484	1175	radiology
1457	2018_11	7	288484	1161	radiology
1458	2018_12	7	288484	1148	radiology
1459	2018_13	7	288484	840	radiology
1460	2018_14	7	288484	1120	radiology
1461	2018_15	7	288484	1315	radiology
1462	2018_16	7	288484	1294	radiology
1463	2018_17	7	288484	1034	radiology
1464	2018_18	7	288484	983	radiology
1465	2018_19	7	288484	1331	radiology
1466	2018_20	7	288484	1053	radiology
1467	2018_21	7	288484	1265	radiology
1468	2018_22	7	288484	1238	radiology
1469	2018_23	7	288484	1209	radiology
1470	2018_24	7	288484	1143	radiology
1471	2018_25	7	288484	1119	radiology
1472	2018_26	7	288484	964	radiology
1473	2018_27	7	288484	921	radiology
1474	2018_28	7	288484	947	radiology
1475	2018_29	7	288484	902	radiology
1476	2018_30	7	288484	1041	radiology
1477	2018_31	7	288484	1067	radiology
1478	2018_32	7	288484	967	radiology
1479	2018_33	7	288484	1225	radiology
1480	2018_34	7	288484	1188	radiology
1481	2018_35	7	288484	1335	radiology
1482	2018_36	7	288484	1285	radiology
1483	2018_37	7	288484	1230	radiology
1484	2018_38	7	288484	1343	radiology
1485	2018_39	7	288484	1416	radiology
1486	2018_40	7	288484	1380	radiology
1487	2018_41	7	288484	1428	radiology
1488	2018_42	7	288484	1330	radiology
1489	2018_43	7	288484	928	radiology
1490	2018_44	7	288484	1387	radiology
1491	2018_45	7	288484	1390	radiology
1492	2018_46	7	288484	1395	radiology
1493	2018_47	7	288484	1280	radiology
1494	2018_48	7	288484	1329	radiology
1495	2018_49	7	288484	1238	radiology
1496	2018_50	7	288484	1201	radiology
1497	2018_51	7	288484	730	radiology
1498	2018_52	2	288484	171	radiology
1499	2019_00	5	288484	819	radiology
1500	2019_01	7	288484	1539	radiology
1501	2019_02	7	288484	1535	radiology
1502	2019_03	7	288484	1429	radiology
1503	2019_04	7	292058.8571	1152	radiology
1504	2019_05	7	300996	1361	radiology
1505	2019_06	7	300996	1431	radiology
1506	2019_07	7	300996	1537	radiology
1507	2019_08	7	300996	1483	radiology
1508	2019_09	7	300996	1453	radiology
1509	2019_10	7	300996	1664	radiology
1510	2019_11	7	300996	1489	radiology
1511	2019_12	7	300996	1550	radiology
1512	2019_13	7	300996	1458	radiology
1513	2019_14	7	300996	1343	radiology
1514	2019_15	7	300996	1290	radiology
1515	2019_16	7	300996	1231	radiology
1516	2019_17	7	300996	1261	radiology
1517	2019_18	7	300996	1390	radiology
1518	2019_19	7	300996	1512	radiology
1519	2019_20	7	300996	1485	radiology
1520	2019_21	7	300996	1090	radiology
1521	2019_22	7	300996	1432	radiology
1522	2019_23	7	300996	1152	radiology
1523	2019_24	7	300996	1359	radiology
1524	2019_25	7	300996	1173	radiology
1525	2019_26	7	300996	1264	radiology
1526	2019_27	7	300996	1071	radiology
1527	2019_28	7	300996	1151	radiology
1528	2019_29	7	300996	998	radiology
1529	2019_30	7	300996	1201	radiology
1530	2019_31	7	300996	1266	radiology
1531	2019_32	7	300996	993	radiology
1532	2019_33	7	300996	1291	radiology
1533	2019_34	7	300996	1284	radiology
1534	2019_35	7	300996	1471	radiology
1535	2019_36	7	300996	1400	radiology
1536	2019_37	7	300996	1530	radiology
1537	2019_38	7	300996	1514	radiology
1538	2019_39	7	300996	1462	radiology
1539	2019_40	7	300996	1428	radiology
1540	2019_41	7	300996	1464	radiology
1541	2019_42	7	300996	1499	radiology
1542	2019_43	7	300996	1097	radiology
1543	2019_44	7	300996	1664	radiology
1544	2019_45	7	300996	1261	radiology
1545	2019_46	7	300996	1564	radiology
1546	2019_47	7	300996	1583	radiology
1547	2019_48	7	300996	1466	radiology
1548	2019_49	7	300996	1484	radiology
1549	2019_50	7	300996	1339	radiology
1550	2019_51	7	300996	852	radiology
1551	2019_52	3	300996	459	radiology
1552	2020_00	4	300996	545	radiology
1553	2020_01	7	300996	1601	radiology
1554	2020_02	7	300996	1570	radiology
1555	2020_03	7	300996	1552	radiology
1556	2020_04	7	302914	1308	radiology
1557	2020_05	7	314422	1511	radiology
1558	2020_06	7	314422	1564	radiology
1559	2020_07	7	314422	1653	radiology
1560	2020_08	7	314422	1350	radiology
1561	2020_09	7	314422	1525	radiology
1562	2020_10	7	314422	1375	radiology
1563	2020_11	7	314422	443	radiology
1564	2020_12	7	314422	305	radiology
1565	2020_13	7	314422	351	radiology
1566	2020_14	7	314422	424	radiology
1567	2020_15	7	314422	449	radiology
1568	2020_16	7	314422	556	radiology
1569	2020_17	7	314422	616	radiology
1570	2020_18	7	314422	913	radiology
1571	2020_19	7	314422	1054	radiology
1572	2020_20	7	314422	881	radiology
1573	2020_21	7	314422	1339	radiology
1574	2020_22	7	314422	1161	radiology
1575	2020_23	7	314422	1444	radiology
1576	2020_24	7	314422	1454	radiology
1577	2020_25	7	314422	1249	radiology
1578	2020_26	7	314422	1397	radiology
1579	2020_27	7	314422	1288	radiology
1580	2020_28	7	314422	1240	radiology
1581	2020_29	7	314422	1019	radiology
1582	2020_30	7	314422	1223	radiology
1583	2020_31	7	314422	1131	radiology
1584	2020_32	7	314422	1145	radiology
1585	2020_33	7	314422	1318	radiology
1586	2020_34	7	314422	1472	radiology
1587	2020_35	7	314422	1446	radiology
1588	2020_36	7	314422	1578	radiology
1589	2020_37	7	314422	1455	radiology
1590	2020_38	7	314422	1526	radiology
1591	2020_39	7	314422	1472	radiology
1592	2020_40	7	314422	1444	radiology
1593	2020_41	7	314422	1390	radiology
1594	2020_42	7	314422	1277	radiology
1595	2020_43	7	314422	1165	radiology
1596	2020_44	7	314422	945	radiology
1597	2020_45	7	314422	1099	radiology
1598	2020_46	7	314422	1393	radiology
1599	2020_47	7	314422	1412	radiology
1600	2020_48	7	314422	1315	radiology
1601	2020_49	7	314422	1328	radiology
1602	2020_50	7	314422	1305	radiology
1603	2020_51	7	314422	837	radiology
1604	2020_52	5	314422	875	radiology
1605	2021_00	2	314422	5	radiology
1606	2021_01	7	314422	1509	radiology
1607	2021_02	7	314422	1509	radiology
1608	2021_03	7	314422	1466	radiology
1609	2021_04	7	314422	1448	radiology
1610	2021_05	1	314422	0	radiology
