# Supplementary material for: The impact of the Covid-19 pandemic on the incidence of diseases and the provision of primary care: A registry-based study
Source: PLoS One. 2022 Jul 6;17(7):e0271049. doi: 10.1371/journal.pone.0271049 (PMC9258821; doi:10.1371/journal.pone.0271049)
Supplement: S2 Data — (CSV) [file pone.0271049.s004.csv]

record	year_month	patients	cases	disease
1	2018_02	288484	123	diabetes
2	2018_03	288484	143	diabetes
3	2018_04	288484	123	diabetes
4	2018_05	288484	99	diabetes
5	2018_06	288484	136	diabetes
6	2018_07	288484	102	diabetes
7	2018_08	288484	114	diabetes
8	2018_09	288484	103	diabetes
9	2018_10	288484	156	diabetes
10	2018_11	288484	132	diabetes
11	2018_12	288484	120	diabetes
12	2019_01	288484	210	diabetes
13	2019_02	300996	140	diabetes
14	2019_03	300996	155	diabetes
15	2019_04	300996	133	diabetes
16	2019_05	300996	163	diabetes
17	2019_06	300996	152	diabetes
18	2019_07	300996	135	diabetes
19	2019_08	300996	134	diabetes
20	2019_09	300996	151	diabetes
21	2019_10	300996	138	diabetes
22	2019_11	300996	124	diabetes
23	2019_12	300996	155	diabetes
24	2020_01	300996	179	diabetes
25	2020_02	314422	147	diabetes
26	2020_03	314422	101	diabetes
27	2020_04	314422	101	diabetes
28	2020_05	314422	121	diabetes
29	2020_06	314422	168	diabetes
30	2020_07	314422	153	diabetes
31	2020_08	314422	137	diabetes
32	2020_09	314422	176	diabetes
33	2020_10	314422	138	diabetes
34	2020_11	314422	163	diabetes
35	2020_12	314422	169	diabetes
36	2021_01	314422	198	diabetes
37	2018_02	288484	57	renal
38	2018_03	288484	65	renal
39	2018_04	288484	62	renal
40	2018_05	288484	71	renal
41	2018_06	288484	80	renal
42	2018_07	288484	62	renal
43	2018_08	288484	62	renal
44	2018_09	288484	70	renal
45	2018_10	288484	75	renal
46	2018_11	288484	69	renal
47	2018_12	288484	80	renal
48	2019_01	288484	98	renal
49	2019_02	300996	76	renal
50	2019_03	300996	82	renal
51	2019_04	300996	90	renal
52	2019_05	300996	75	renal
53	2019_06	300996	90	renal
54	2019_07	300996	75	renal
55	2019_08	300996	88	renal
56	2019_09	300996	75	renal
57	2019_10	300996	96	renal
58	2019_11	300996	92	renal
59	2019_12	300996	83	renal
60	2020_01	300996	95	renal
61	2020_02	314422	79	renal
62	2020_03	314422	66	renal
63	2020_04	314422	36	renal
64	2020_05	314422	111	renal
65	2020_06	314422	91	renal
66	2020_07	314422	79	renal
67	2020_08	314422	60	renal
68	2020_09	314422	69	renal
69	2020_10	314422	76	renal
70	2020_11	314422	69	renal
71	2020_12	314422	70	renal
72	2021_01	314422	100	renal
73	2018_02	288484	439	lung
74	2018_03	288484	540	lung
75	2018_04	288484	365	lung
76	2018_05	288484	337	lung
77	2018_06	288484	305	lung
78	2018_07	288484	215	lung
79	2018_08	288484	181	lung
80	2018_09	288484	274	lung
81	2018_10	288484	376	lung
82	2018_11	288484	421	lung
83	2018_12	288484	440	lung
84	2019_01	288484	444	lung
85	2019_02	300996	439	lung
86	2019_03	300996	443	lung
87	2019_04	300996	443	lung
88	2019_05	300996	385	lung
89	2019_06	300996	315	lung
90	2019_07	300996	272	lung
91	2019_08	300996	230	lung
92	2019_09	300996	297	lung
93	2019_10	300996	394	lung
94	2019_11	300996	378	lung
95	2019_12	300996	429	lung
96	2020_01	300996	455	lung
97	2020_02	314422	425	lung
98	2020_03	314422	377	lung
99	2020_04	314422	224	lung
100	2020_05	314422	157	lung
101	2020_06	314422	191	lung
102	2020_07	314422	135	lung
103	2020_08	314422	139	lung
104	2020_09	314422	211	lung
105	2020_10	314422	211	lung
106	2020_11	314422	160	lung
107	2020_12	314422	188	lung
108	2021_01	314422	226	lung
109	2018_02	288484	73	liver
110	2018_03	288484	72	liver
111	2018_04	288484	64	liver
112	2018_05	288484	94	liver
113	2018_06	288484	71	liver
114	2018_07	288484	75	liver
115	2018_08	288484	70	liver
116	2018_09	288484	80	liver
117	2018_10	288484	106	liver
118	2018_11	288484	85	liver
119	2018_12	288484	84	liver
120	2019_01	288484	96	liver
121	2019_02	300996	98	liver
122	2019_03	300996	79	liver
123	2019_04	300996	87	liver
124	2019_05	300996	82	liver
125	2019_06	300996	84	liver
126	2019_07	300996	74	liver
127	2019_08	300996	73	liver
128	2019_09	300996	103	liver
129	2019_10	300996	99	liver
130	2019_11	300996	87	liver
131	2019_12	300996	95	liver
132	2020_01	300996	110	liver
133	2020_02	314422	93	liver
134	2020_03	314422	70	liver
135	2020_04	314422	46	liver
136	2020_05	314422	81	liver
137	2020_06	314422	103	liver
138	2020_07	314422	82	liver
139	2020_08	314422	80	liver
140	2020_09	314422	96	liver
141	2020_10	314422	88	liver
142	2020_11	314422	91	liver
143	2020_12	314422	106	liver
144	2021_01	314422	92	liver
145	2018_02	288484	420	caridovascular
146	2018_03	288484	490	caridovascular
147	2018_04	288484	418	caridovascular
148	2018_05	288484	416	caridovascular
149	2018_06	288484	439	caridovascular
150	2018_07	288484	326	caridovascular
151	2018_08	288484	334	caridovascular
152	2018_09	288484	352	caridovascular
153	2018_10	288484	495	caridovascular
154	2018_11	288484	493	caridovascular
155	2018_12	288484	448	caridovascular
156	2019_01	288484	571	caridovascular
157	2019_02	300996	479	caridovascular
158	2019_03	300996	547	caridovascular
159	2019_04	300996	511	caridovascular
160	2019_05	300996	495	caridovascular
161	2019_06	300996	353	caridovascular
162	2019_07	300996	397	caridovascular
163	2019_08	300996	357	caridovascular
164	2019_09	300996	425	caridovascular
165	2019_10	300996	486	caridovascular
166	2019_11	300996	472	caridovascular
167	2019_12	300996	472	caridovascular
168	2020_01	300996	519	caridovascular
169	2020_02	314422	433	caridovascular
170	2020_03	314422	396	caridovascular
171	2020_04	314422	347	caridovascular
172	2020_05	314422	412	caridovascular
173	2020_06	314422	481	caridovascular
174	2020_07	314422	450	caridovascular
175	2020_08	314422	367	caridovascular
176	2020_09	314422	471	caridovascular
177	2020_10	314422	488	caridovascular
178	2020_11	314422	539	caridovascular
179	2020_12	314422	555	caridovascular
180	2021_01	314422	653	caridovascular
181	2018_02	288484	121	obesity
182	2018_03	288484	97	obesity
183	2018_04	288484	119	obesity
184	2018_05	288484	113	obesity
185	2018_06	288484	119	obesity
186	2018_07	288484	96	obesity
187	2018_08	288484	112	obesity
188	2018_09	288484	122	obesity
189	2018_10	288484	127	obesity
190	2018_11	288484	113	obesity
191	2018_12	288484	94	obesity
192	2019_01	288484	150	obesity
193	2019_02	300996	142	obesity
194	2019_03	300996	151	obesity
195	2019_04	300996	161	obesity
196	2019_05	300996	156	obesity
197	2019_06	300996	148	obesity
198	2019_07	300996	123	obesity
199	2019_08	300996	109	obesity
200	2019_09	300996	138	obesity
201	2019_10	300996	144	obesity
202	2019_11	300996	86	obesity
203	2019_12	300996	94	obesity
204	2020_01	300996	164	obesity
205	2020_02	314422	134	obesity
206	2020_03	314422	84	obesity
207	2020_04	314422	46	obesity
208	2020_05	314422	121	obesity
209	2020_06	314422	188	obesity
210	2020_07	314422	141	obesity
211	2020_08	314422	140	obesity
212	2020_09	314422	144	obesity
213	2020_10	314422	136	obesity
214	2020_11	314422	143	obesity
215	2020_12	314422	164	obesity
216	2021_01	314422	319	obesity
217	2018_02	288484	95	neurological
218	2018_03	288484	112	neurological
219	2018_04	288484	114	neurological
220	2018_05	288484	93	neurological
221	2018_06	288484	128	neurological
222	2018_07	288484	105	neurological
223	2018_08	288484	85	neurological
224	2018_09	288484	101	neurological
225	2018_10	288484	139	neurological
226	2018_11	288484	132	neurological
227	2018_12	288484	85	neurological
228	2019_01	288484	148	neurological
229	2019_02	300996	108	neurological
230	2019_03	300996	116	neurological
231	2019_04	300996	123	neurological
232	2019_05	300996	115	neurological
233	2019_06	300996	88	neurological
234	2019_07	300996	127	neurological
235	2019_08	300996	96	neurological
236	2019_09	300996	119	neurological
237	2019_10	300996	123	neurological
238	2019_11	300996	125	neurological
239	2019_12	300996	86	neurological
240	2020_01	300996	129	neurological
241	2020_02	314422	104	neurological
242	2020_03	314422	85	neurological
243	2020_04	314422	66	neurological
244	2020_05	314422	100	neurological
245	2020_06	314422	127	neurological
246	2020_07	314422	109	neurological
247	2020_08	314422	122	neurological
248	2020_09	314422	107	neurological
249	2020_10	314422	117	neurological
250	2020_11	314422	117	neurological
251	2020_12	314422	127	neurological
252	2021_01	314422	104	neurological
253	2018_02	288484	143	cancer
254	2018_03	288484	154	cancer
255	2018_04	288484	127	cancer
256	2018_05	288484	148	cancer
257	2018_06	288484	152	cancer
258	2018_07	288484	134	cancer
259	2018_08	288484	133	cancer
260	2018_09	288484	138	cancer
261	2018_10	288484	173	cancer
262	2018_11	288484	163	cancer
263	2018_12	288484	135	cancer
264	2019_01	288484	172	cancer
265	2019_02	300996	162	cancer
266	2019_03	300996	174	cancer
267	2019_04	300996	143	cancer
268	2019_05	300996	177	cancer
269	2019_06	300996	156	cancer
270	2019_07	300996	176	cancer
271	2019_08	300996	146	cancer
272	2019_09	300996	152	cancer
273	2019_10	300996	202	cancer
274	2019_11	300996	160	cancer
275	2019_12	300996	172	cancer
276	2020_01	300996	172	cancer
277	2020_02	314422	164	cancer
278	2020_03	314422	140	cancer
279	2020_04	314422	106	cancer
280	2020_05	314422	130	cancer
281	2020_06	314422	195	cancer
282	2020_07	314422	196	cancer
283	2020_08	314422	144	cancer
284	2020_09	314422	211	cancer
285	2020_10	314422	162	cancer
286	2020_11	314422	213	cancer
287	2020_12	314422	180	cancer
288	2021_01	314422	175	cancer
